# Supplementary material for: The Role of 18F-FDG PET/CT Integrated Imaging in Distinguishing Malignant from Benign Pleural Effusion
Source: PLoS One. 2016 Aug 25;11(8):e0161764. doi: 10.1371/journal.pone.0161764 (PMC4999143; doi:10.1371/journal.pone.0161764)
Supplement: S1 File — (XLS) [file pone.0161764.s001.xls]

## Sheet: benign effusion
No	sex	age	CT	PET		PET/CT	etiology
				Diagnosis	SUVmax
1	man	92	benign	benign		benign	inflammatory
2	man	81	benign	benign		benign	tuberculous
3	man	40	benign	benign		benign	inflammatory
4	female	60	benign	benign		benign	inflammatory
5	man	51	benign	benign		benign	tuberculous
6	female	76	benign	benign		benign	inflammatory
7	man	81	malignant	malignant	6.9	malignant	tuberculous
8	man	60	benign	malignant	3.8	benign	inflammatory
9	man	49	benign	benign		benign	hepatic cirrhosis
10	man	62	benign	benign		benign	cardiogenic effusion
11	man	49	benign	malignant	2.3	benign	tuberculous
12	man	72	benign	malignant	3.1	benign	inflammatory
13	female	73	benign	benign		benign	tuberculous
14	man	77	benign	benign		benign	cardiogenic effusion
15	man	56	benign	malignant	4.5	benign	tuberculous
16	man	76	benign	benign		benign	tuberculous
17	man	75	benign	benign		benign	inflammatory
18	man	86	benign	benign		benign	tuberculous
19	man	56	benign	malignant	5.3	benign	inflammatory
20	female	45	benign	benign		benign	tuberculous
21	man	50	benign	malignant	3.5	benign	inflammatory
22	man	45	benign	benign		benign	tuberculous
23	man	59	benign	benign		benign	inflammatory
24	man	73	benign	benign		benign	cardiogenic effusion
25	man	42	benign	benign		benign	inflammatory
26	man	73	benign	benign		benign	tuberculous
27	female	73	benign	benign		benign	inflammatory
28	man	61	benign	benign		benign	tuberculous
29	man	60	malignant	malignant	5.7	malignant	tuberculous
30	man	78	benign	benign		benign	inflammatory
31	man	61	malignant	malignant	4.9	malignant	tuberculous
32	man	74	benign	benign		benign	inflammatory
33	man	63	benign	benign		benign	tuberculous
34	female	62	benign	benign		benign	hepatic cirrhosis
35	man	89	benign	benign		benign	inflammatory
36	man	76	benign	benign		benign	inflammatory
37	female	43	benign	malignant	6.7	benign	tuberculous
38	man	60	malignant	malignant	6	malignant	tuberculous
39	man	54	benign	benign		benign	tuberculous
40	female	48	benign	benign		benign	inflammatory
41	man	47	benign	malignant	3.5	benign	tuberculous
42	female	45	benign	benign		benign	tuberculous
43	man	71	benign	malignant	7.3	benign	inflammatory
44	female	43	benign	benign		benign	inflammatory
45	man	65	benign	benign		benign	renal insufficiency
46	man	82	benign	benign		benign	inflammatory
47	man	58	benign	benign		benign	inflammatory
48	man	68	benign	malignant	3.9	benign	inflammatory
49	female	66	benign	malignant	11.8	benign	tuberculous
50	man	77	benign	benign		benign	inflammatory
51	man	39	benign	malignant	7.3	benign	tuberculous
52	man	60	benign	malignant	5.2	benign	inflammatory
53	man	67	benign	benign		benign	cardiogenic effusion
54	man	51	benign	malignant	4	malignant	tuberculous
55	man	42	benign	malignant	7.4	benign	tuberculous
56	man	71	benign	benign		benign	cardiogenic effusion
57	man	79	benign	benign		benign	inflammatory
58	man	67	benign	benign		benign	cardiogenic effusion
59	man	61	benign	malignant	5	benign	tuberculous
60	man	49	benign	malignant	5.4	benign	tuberculous
61	man	52	benign	malignant	2.2	benign	tuberculous
62	man	50	benign	benign		benign	tuberculous
63	female	64	benign	benign		benign	renal insufficiency
64	man	54	benign	malignant	6.4	benign	tuberculous
65	man	79	benign	benign		benign	cardiogenic effusion
66	man	44	benign	benign		benign	cardiogenic effusion
67	man	44	benign	malignant	6.4	benign	tuberculous
68	man	55	benign	malignant	5.4	benign	inflammatory

## Sheet: malignant effusion
PET号	sex	age	CT	PET		PET/CT	etiology
				Diagnosis	SUVmax
1	man	67	malignant	malignant	6.6	malignant	pleural metastasis
2	man	45	benign	malignant	4.8	malignant	pleural metastasis
3	man	47	benign	malignant	2.5	malignant	pleural metastasis
4	man	65	benign	malignant	9.6	malignant	pleural metastasis
5	man	44	malignant	malignant	11.6	malignant	mesothelioma
6	female	68	malignant	malignant	4.8	malignant	pleural metastasis
7	female	74	malignant	malignant	7.1	malignant	pleural metastasis
8	female	50	malignant	malignant	4.4	malignant	pleural metastasis
9	female	50	malignant	malignant	11	malignant	pleural metastasis
10	female	46	benign	benign		benign	pleural metastasis
11	female	76	benign	malignant	3.2	malignant	pleural metastasis
12	man	69	benign	benign		benign	pleural metastasis
13	man	80	malignant	malignant	3.6	malignant	pleural metastasis
14	man	46	benign	malignant	6.5	malignant	pleural metastasis
15	man	53	malignant	malignant	2.4	malignant	pleural metastasis
16	female	54	benign	malignant	4	malignant	pleural metastasis
17	man	48	malignant	malignant	7	malignant	pleural metastasis
18	female	60	benign	malignant	4.3	malignant	pleural metastasis
19	man	76	benign	malignant	2.3	malignant	pleural metastasis
20	female	77	benign	benign		benign	pleural metastasis
21	female	69	malignant	malignant	5.3	malignant	pleural metastasis
22	man	75	malignant	malignant	4	malignant	pleural metastasis
23	man	59	malignant	malignant	5.4	malignant	pleural metastasis
24	man	41	malignant	malignant	4.8	malignant	mesothelioma
25	female	58	malignant	malignant	3.6	malignant	pleural metastasis
26	female	74	malignant	malignant	10	malignant	mesothelioma
27	female	43	malignant	malignant	7.4	malignant	pleural metastasis
28	man	59	malignant	malignant	3.4	malignant	pleural metastasis
29	female	66	malignant	malignant	2.9	malignant	mesothelioma
30	female	63	malignant	malignant	7.4	malignant	pleural metastasis
31	man	73	malignant	benign		malignant	pleural metastasis
32	female	50	malignant	malignant	5.4	malignant	pleural metastasis
33	man	53	benign	malignant	3.1	malignant	pleural metastasis
34	female	54	malignant	malignant	11	malignant	pleural metastasis
35	man	61	malignant	malignant	4.6	malignant	mesothelioma
36	man	57	malignant	malignant	10	malignant	pleural metastasis
37	man	72	malignant	malignant	2.2	malignant	pleural metastasis
38	man	75	malignant	malignant	5.8	malignant	pleural metastasis
39	female	57	benign	malignant	4.9	malignant	pleural metastasis
40	female	42	malignant	malignant	7.1	malignant	pleural metastasis
41	female	42	malignant	malignant	13.1	malignant	mesothelioma
42	man	62	malignant	malignant	3.2	malignant	pleural metastasis
43	female	51	malignant	malignant	6.9	malignant	pleural metastasis
44	female	66	malignant	malignant	11.2	malignant	pleural metastasis
45	female	60	malignant	malignant	4.5	malignant	pleural metastasis
46	man	63	malignant	malignant	15.3	malignant	pleural metastasis
47	man	58	malignant	malignant	6.4	malignant	pleural metastasis
48	man	75	malignant	malignant	8.7	malignant	pleural metastasis
49	female	46	malignant	malignant	5.6	malignant	pleural metastasis
50	man	73	benign	malignant	2.7	malignant	pleural metastasis
51	female	56	malignant	malignant	8	malignant	pleural metastasis
52	female	63	malignant	malignant	3.2	malignant	pleural metastasis
53	female	67	benign	malignant	2.2	malignant	pleural metastasis
54	female	40	malignant	malignant	11.4	malignant	mesothelioma
55	man	56	malignant	malignant	2.7	malignant	pleural metastasis
56	man	70	benign	benign		benign	pleural metastasis
57	man	48	malignant	malignant	6.7	malignant	pleural metastasis
58	man	65	malignant	malignant	11	malignant	mesothelioma
59	female	59	malignant	malignant	3.9	malignant	pleural metastasis
60	female	64	malignant	malignant	7.3	malignant	pleural metastasis
61	man	52	malignant	malignant	2.4	malignant	pleural metastasis
62	man	84	malignant	malignant	3.4	malignant	pleural metastasis
63	man	56	malignant	malignant	5.4	malignant	mesothelioma
64	female	71	benign	malignant	6.1	malignant	pleural metastasis
65	female	60	malignant	malignant	2.8	malignant	pleural metastasis
66	female	58	malignant	malignant	4.4	malignant	pleural metastasis
67	female	48	malignant	malignant	5.9	malignant	pleural metastasis
68	female	80	malignant	malignant	4.6	malignant	mesothelioma
69	female	68	benign	malignant	2.5	malignant	pleural metastasis
70	female	68	malignant	malignant	7.6	malignant	pleural metastasis
71	female	48	benign	malignant	5.4	malignant	pleural metastasis
72	man	53	malignant	benign		malignant	mesothelioma
73	man	44	benign	benign		benign	pleural metastasis
74	man	72	malignant	malignant	5.4	malignant	mesothelioma
75	man	50	malignant	malignant	2.3	malignant	mesothelioma
76	female	71	benign	malignant	4.7	malignant	pleural metastasis
77	female	72	malignant	malignant	5.3	malignant	mesothelioma
78	man	69	benign	benign		benign	mesothelioma
79	man	35	malignant	malignant	4.7	malignant	pleural metastasis
80	female	79	malignant	malignant	8.7	malignant	mesothelioma
81	man	45	benign	benign		benign	pleural metastasis
82	man	78	malignant	malignant	4.9	malignant	pleural metastasis
83	female	47	malignant	malignant	11.9	malignant	mesothelioma
84	female	43	malignant	malignant	4.8	malignant	pleural metastasis
85	man	46	malignant	malignant	6.4	malignant	pleural metastasis
86	man	43	malignant	malignant	2.4	malignant	pleural metastasis
87	female	53	benign	malignant	7	malignant	pleural metastasis
88	man	35	malignant	malignant	2.7	malignant	pleural metastasis
89	man	55	malignant	malignant	3.6	malignant	mesothelioma
90	female	53	malignant	malignant	2.6	malignant	mesothelioma
91	man	72	malignant	malignant	7.1	malignant	pleural metastasis
92	female	56	malignant	malignant	7.8	malignant	pleural metastasis
93	female	45	malignant	malignant	4.1	malignant	mesothelioma
94	female	48	malignant	malignant	6.1	malignant	pleural metastasis
95	female	58	benign	malignant	4.5	malignant	pleural metastasis
96	man	67	malignant	malignant	7.4	malignant	pleural metastasis
97	female	76	malignant	malignant	7.7	malignant	pleural metastasis
98	female	76	benign	malignant	7.7	malignant	pleural metastasis
99	female	72	malignant	malignant	7.5	malignant	pleural metastasis
100	female	60	malignant	malignant	8.7	malignant	pleural metastasis
101	man	55	malignant	malignant	5.9	malignant	pleural metastasis
102	man	76	malignant	malignant	7.8	malignant	pleural metastasis
103	man	48	malignant	malignant	4.6	malignant	pleural metastasis
104	female	44	malignant	malignant	5.2	malignant	mesothelioma
105	female	77	benign	malignant	4.5	malignant	pleural metastasis
106	man	73	malignant	malignant	6	malignant	pleural metastasis
107	female	73	malignant	malignant	7.4	malignant	pleural metastasis
108	man	74	malignant	malignant	11.9	malignant	mesothelioma
